# Supplementary material for: Low-Carbohydrate (Ketogenic) Diet in Children with Obesity: Part 1—Diet Impact on Anthropometric Indicators and Indicators of Metabolic Syndrome and Insulin Resistance
Source: Diseases. 2025 Mar 25;13(4):94. doi: 10.3390/diseases13040094 (PMC12026416; doi:10.3390/diseases13040094)
Supplement: Supplementary file 1 [file diseases-13-00094-s001.zip]

Archive with 1 entries (1 files):
- diseases-3426013-supplementary.pdf
